# Supplementary material for: The Exon Junction Complex Factor RBM8A in Glial Fibrillary Acid Protein-Expressing Astrocytes Modulates Locomotion Behaviors
Source: Cells. 2024 Mar 13;13(6):498. doi: 10.3390/cells13060498 (PMC10968791; doi:10.3390/cells13060498)
Supplement: Supplementary file 1 [file cells-13-00498-s001.zip]

Archive with 1 entries (1 files):
- cells-2610301-supplementary.pdf
